# Supplementary material for: A scoping review of burden of disease studies estimating disability-adjusted life years due to Taenia solium
Source: PLoS Negl Trop Dis. 2022 Jul 6;16(7):e0010567. doi: 10.1371/journal.pntd.0010567 (PMC9292123; doi:10.1371/journal.pntd.0010567)
Supplement: S1 Protocol — (XLSX) [file pntd.0010567.s002.xlsx]

## Sheet: Search summary
Inclusion criteria	T soilum, neurocysticercosis, DALY
Exclusion criteria	Wrong species, no DALY, repeated results, incomplete methods
Language	Any (English search terms only)
Date published	01/01/1991 - 14/08/2021
Screening process	1) Title & Abstract; 2) full text
Database	n	Date retrieved	Search
1A PubMed	208	2021-08-18	("solium"[Title/Abstract] OR "neurocyst*"[Title/Abstract]) AND ("Burden"[Title/Abstract] OR "disability adjusted life year*"[Title/Abstract] OR "daly*"[Title/Abstract] OR "years of life lost"[Title/Abstract] OR "years lived with disability"[Title/Abstract] OR "YLL"[Title/Abstract] OR "YLD"[Title/Abstract] OR "cost-effectiveness"[Title/Abstract])
1B Web of Science	235	2021-08-18	(TI=(solium) OR AB=(solium) OR TI=(neurocyst*) OR AB=(neurocyst*)) AND (TI=(burden) OR AB=(burden) OR TI=("disability adjusted life year"*) OR AB=("disability adjusted life year"*) OR TI=(daly*) OR AB=(daly*) OR TI=("years of life lost") OR AB=("years of life lost") OR TI=("years lived with disability") OR AB=("years lived with disability") OR TI=(YLL) OR AB=(YLL) OR TI=(YLD) OR AB=(YLD) OR TI=("…
1C SCOPUS	220	2021-08-18	TITLE-ABS ( ( "solium" OR "neurocyst*" ) AND ( "Burden" OR "disability adjusted life year*" OR "daly*" OR "years of life lost" OR "years lived with disability" OR "YLL" OR "YLD" OR "cost-effectiveness" ) )
1D Other sources	7	2021-08-18
Total retrieved	670	Duplicates removed	408
Screened by title & abstract	262	Excluded by title	244
Screened by full text	18	Excluded by full text	3
Total included	15

## Sheet: References
1	Praet N, Speybroeck N, Manzanedo R, Berkvens D, Nforninwe DN, Zoli A, et al. The disease burden of Taenia solium cysticercosis in Cameroon. PLoS Negl Trop Dis. 2009;3:1-8. doi: 10.1371/journal.pntd.0000406.
2	Bhattarai R, Budke CM, Carabin H, Proaño JV, Flores-Rivera J, Corona T, et al. Estimating the Non-Monetary Burden of Neurocysticercosis in Mexico. In: Zinsstag J, editor. PLoS Negl Trop Dis. 2012;6:e1521. doi: 10.1371/journal.pntd.0001521.
3	Devleesschauwer B, Ale A, Torgerson P, Praet N, Maertens de Noordhout C, Dev Pandey B, et al. The Burden of Parasitic Zoonoses in Nepal : A Systematic Review. PLoS Negl Trop Dis. 2014;8(1):e2634-e. doi: 10.1371/journal.pntd.0002634.
4	Singh BB, Khatkar MS, Gill JPS, Dhand NK. Estimation of the health and economic burden of neurocysticercosis in India. Acta Trop. 2017;165:161-9. doi: 10.1016/j.actatropica.2016.01.017.
5	Trevisan C, Devleesschauwer B, Schmidt V, Winkler AS, Harrison W, Johansen MV. The societal cost of Taenia solium cysticercosis in Tanzania. Acta Trop. 2017;165:141-54. doi: 10.1016/j.actatropica.2015.12.021
6	Trevisan C, Devleesschauwer B, Praet N, Pondja A, Assane YA, Dorny P, et al. Assessment of the societal cost of Taenia solium in Angónia district, Mozambique. BMC Infect Dis. 2018;18:127. doi: 10.1186/s12879-018-3030-z.
7	Okello WO, Okello AL, Inthavong P, Tiemann T, Phengsivalouk A, Devleesschauwer B, et al. Improved methods to capture the total societal benefits of zoonotic disease control: Demonstrating the cost-effectiveness of an integrated control programme for Taenia solium, soil transmitted helminths and classical swine fever in northern Lao PDR. PLoS Negl Trop Dis. 2018;12(9):e0006782. doi: 10.1371/journa…
8	Coral-Almeida M, Henriquez-Trujillo AR, Asanza S, Erazo C, Paucar M, Calvopiña M. Assessing the burden and spatial distribution of Taenia solium human neurocysticercosis in Ecuador (2013–2017). PLoS Negl Trop Dis. 2020;14:e0008384. doi: 10.1371/journal.pntd.0008384.
9	Havelaar AH, Kirk MD, Torgerson PR, Gibb HJ, Hald T, Lake RJ, et al. World Health Organization Global Estimates and Regional Comparisons of the Burden of Foodborne Disease in 2010. PLoS Med. 2015;12(12):e1001923-e. doi: 10.1371/journal.pmed.1001923.
10	Murray CJL, Vos T, Lozano R, Naghavi M, Flaxman AD, Michaud C, et al. Disability-adjusted life years (DALYs) for 291 diseases and injuries in 21 regions, 1990–2010: a systematic analysis for the Global Burden of Disease Study 2010. Lancet. 2012. doi: 10.1016/S0140-6736(12)61689-4.
11	GBD 2013 DALYs and HALE Collaborators. Global, regional, and national disability-adjusted life years (DALYs) for 306 diseases and injuries and healthy life expectancy (HALE) for 188 countries, 1990–2013: quantifying the epidemiological transition. Lancet. 2015. doi: 10.1016/S0140-6736(15)61340-X.
12	GBD 2015 DALYs and HALE Collaborators. Global, regional, and national disability-adjusted life-years (DALYs) for 315 diseases and injuries and healthy life expectancy (HALE), 1990–2015: a systematic analysis for the Global Burden of Disease Study 2015. Lancet. 2016. doi: 10.1016/S0140-6736(16)31460-X.
13	GBD 2016 DALYs and HALE Collaborators. Global, regional, and national disability-adjusted life-years (DALYs) for 333 diseases and injuries and healthy life expectancy (HALE) for 195 countries and territories, 1990–2016: a systematic analysis for the Global Burden of Disease Study 2016. Lancet. 2017. doi: 10.1016/S0140-6736(17)32130-X.
14	GBD 2017 DALYs and HALE Collaborators. Global, regional, and national disability-adjusted life-years (DALYs) for 359 diseases and injuries and healthy life expectancy (HALE) for 195 countries and territories, 1990–2017: a systematic analysis for the Global Burden of Disease Study 2017. Lancet. 2018. doi: 10.1016/S0140-6736(18)32335-3.
15	GBD 2019 Diseases and Injuries Collaborators. Global burden of 369 diseases and injuries in 204 countries and territories, 1990–2019: a systematic analysis for the Global Burden of Disease Study 2019. Lancet. 2020. doi: 10.1016/S0140-6736(20)30925-9.
16	Assane YA. Human Taenia Solium Cysticercosis in the district of Angónia, Mozambique: prevalence rates and clinical aspects. PhD Thesis, University of Pretoria. 2012. Available from: http://hdl.handle.net/2263/30774.
17	Murray CJ. Quantifying the burden of disease: the technical basis for disability-adjusted life years. Bull World Health Organ. 1994;72(3):429-45.
18	Dongmo L, Ndo D, Atchou G, Njamnshi A. Epilepsie au Sud-Cameroun: enquête préliminaire dans le village de Bilomo. Bull Soc Pathol Exot 2000;93:266–267.
19	Preux PM, Druet-Cabanac M. Epidemiology and aetiology of epilepsy in sub-Saharan Africa. Lancet Neurol 2005;4: 21–31.
20	Zoli A, Shey-Njila O, Assana E, Nguekam JP, Dorny P, et al. Regional status, epidemiology and impact of Taenia solium cysticercosis in Western and Central Africa. Acta Trop. 2003;87: 35–42.
21	Quet F, Preux PM, Huerta M, Ramirez R, Abad T, et al. Determining the burden of neurological disorders in populations living in tropical areas: who would be questioned? Lessons from a Mexican rural community. Neuroepidemiology 2011;36: 194–203.
22	Tran D-S, Odermatt P, Le T-O, Huc P, Druet-Cabanac M, Barennes H, et al. Prevalence of Epilepsy in a Rural District of Central Lao PDR. Neuroepidemiology. 2006;26:199-206.
23	Carpio A, Placencia M, Román M, Aguirre R, Lisanti N, Pesantez J. Perfil de la epilepsia en el Ecuador. Rev Ecuat Neurol 2001; 10:1–2.
24	Ndimubanzi PC, Carabin H, Budke CM, Nguyen H, Qian Y-J, Rainwater E, et al. A systematic review of the frequency of neurocyticercosis with a focus on people with epilepsy. PLoS Negl Trop Dis. 2010;4(11):e870-e. doi: 10.1371/journal.pntd.0000870.
25	Rajshekhar V, Raghava MV, Prabhakaran V, Oommen A, Muliyil J. Active epilepsy as an index of burden of neurocysticercosis in Vellore district, India. Neurology. 2006;67(12):2135.
26	Carpio A, Placencia M, Román M, Aguirre R, Lisanti N, Pesantes J. Perfil de la epilepsia en el Ecuador. Revista ecuatoriana de neurología. 2001;10(1-2):20-6.
27	Del Brutto OH, Robles AM, Mera RM, Costa AF, Darsan E, Milla L, et al. Calcified Neurocysticercosis and Headache in an Endemic Village: A Case–Control Study Nested to a Population-Based Cohort. Am J Trop Med Hygiene. 2018;99(3):729-34. doi: 10.4269/ajtmh.18-0310.
28	Goel D, Dhanai J S, Agarwal A, Mehlotra V, Saxena V. Neurocysticercosis and its impact on crude prevalence rate of epilepsy in an Indian community. Neurol India 2011;59:37-40
29	Kamgno J, Pion SD, Boussinesq M. Demographic impact of epilepsy in Africa: results of a 10-year cohort study in a rural area of Cameroon. Epilepsia. 2003;44: 956–963.
30	Murthy, J., Joshi, R., Neal, B., Seshadri, V., Rama Raju, K., Krishnam, R. Mortality in people with epilepsy: a prospective study in a prevalent epilepsycohort in South India. Neurology. 2012; 78 (1 Supplement): P07.117.
31	Schaffert, M.B. A Clinic for People with Epilepsy in Rural Tanzania: Patients’Characteristics, a Classification System, Pattern of Injuries and a 25-monthFollow Up. Master Dissertation, Medical University Innsbruck. 2005.
32	Carabin H, Krecek RC, Cowan LD, Michael L, Foyaca-Sibat H, Nash T and Willingham AL. Estimation of the cost of Taenia Solium cysticercosis in Eastern Cape Province, South Africa. Trop Med Int Health. 2006; 11(6): 906–916.
33	Rajshekhar V, Joshi DD, Doanh NQ, van De N and Xiaonong Z. Taenia solium taeniosis/cysticercosis in Asia: epidemiology, impact and issues. Acta Trop. 2003; 87: 53–60.
34	Ding D, Hong Z, Wang W, Wu JZ, De Boer HM, Prilipko L and Sander JW. Assessing the Disease Burden Due to Epilepsy by Disability Adjusted Life Year in Rural China. Epilepsia. 2006; 47(12):2032–2037.
35	Murray CJL, Lopez AD, WHO, World Bank, Harvard School of Public Health. The Global burden of disease: a comprehensive assessment of mortality and disability from diseases, injuries, and risk factors in 1990 and projected to 2020. Boston: Harvard School of Public Health; 1996.
36	Bhattarai R, Budke CM, Carabin H, Proaño JV, Flores-Rivera J, et al. Quality of life in patients with neurocysticercosis in Mexico. Am J Trop Med Hyg. 2011; 84: 782–786.
37	Leonardi M, Mathers CD. Global Burden of Migraine in the Year 2000: Summary of Methods and Data Sources. GBD 2000 Working Paper, World Health Organization, Geneva. 2011 Available from: http://www.who.int/healthinfo/statistics/bod_migraine.pdf
38	Murray CJL, Ezzati M, Flaxman AD, Lim S, Lozano R, Michaud C, et al. GBD 2010: design, definitions, and metrics. The Lancet. 2012;380(9859):2063-6
39	Salomon JA, Vos T, Hogan DR, Gagnon M, Naghavi M, Mokdad A, et al. Common values in assessing health outcomes from disease and injury: disability weights measurement study for the global burden of disease study 2010. Lancet. 2012;380(9859):2129–43.
40	Salomon JA, Haagsma JA, Davis A, de Noordhout CM, Polinder S, Havelaar AH, et al. Disability weights for the global burden of disease 2013 study. Lancet Glob Health. 2015;3(11):e712–23.

## Sheet: Study scale
Reference	General infrormation
	Reference Population (Name of the country )	Local / Regional/ Global	Reference year
1	Cameroon	Sub-national	2006
2	Mexico	National	2005
3	Nepal	National	2000-2012
4	India	National	2011
5	Tanzania	National	2012
6	Mozambique	Sub-national	2007
7	Lao PDR	Sub-national	2014-15
8	Ecuador	National	2013-2017
9	Global/regional	Global/ WHO regions	2010
10	Global/regional	Global/ WHO regions	2010
11	Global/regional	Global/ WHO regions	2013
12	Global/regional	Global/ WHO regions	2015
13	Global/regional	Global/ WHO regions	2016
14	Global/regional	Global/ WHO regions	2017
15	Global/regional	Global/ WHO regions	2019

## Sheet: DALY data
Reference	General DALY methods					Epidemiological data									Disease model					YLL					YLD
	Incidence/ Prevalence Approach	Age-weighting		Discounting		Disease occurrence data						Mortality data		Adjust for underestimation	Yes/No	Acute	Chronic	Death	No division	Life expectancy					Symptoms	Duration		Disability	Comorbidity adjustment
		Yes/No	Value	Yes/No	Value	Literature	Laboratory cases	Cross-sectional data	Syndrome surveillance	Exposure data	More details	Direct	Indirect	Yes/No						West Level 25 and 26	WHO 2013	WHO 2050	OTHER	Country specific		Literature driven	Data driven
1	Incidence	Yes	non-uniform	Yes	0.03	X							X	No	Yes	X		X					[35, 38]		Epilepsy	[35]		[35]	No
2	Incidence	Yes	non-uniform	Yes	0.03	X							X	No	Yes	X		X					[17]		Epilepsy + severe chronic headaches				No
																									Epilepsy	[35]		[1, 35]
																									Severe chronic headaches	[36]		[37]
3	Incidence	No		No		X							X	No	Yes	X		X		X			[10]		Epilepsy	[1]		[1]	No
		No		Yes	0.03
		Yes	1	Yes	0.03
4	Incidence	No		No		X							X	No	Yes	X		X					[38]		Epilepsy	[1]		[1]	No
		Yes	1	No
		No		Yes	0.03
		Yes	1	Yes	0.03
5	Incidence	No		No		X							X	No	Yes	X		X					Not stated		Epilepsy	[35]		[39]	No
		Yes	1	Yes	0.03
6	Prevalence	No		No				X			Cross-sectional data was published separately to BoD but from same district		X	No	Yes	X		X		X			[38]		Epilepsy + migraine + tension type headache	[16]			No
																									Epilepsy			[39]
																									Migraine			[40]
																									Tension type headache			[40]
7	Incidence	No		No		X							X	No	Yes	X		X					Not stated		Epilepsy	[35]		[40]	No
8	Incidence	No		Yes	0.03	X						X			Yes	X				X					Epilepsy + migraine	[1]		[14]	No
9	Prevalence. This study used the eplepsy results from GBD 2010 and attributed a proportion to NCC, accounting for population at risk.													No	Yes	X		X							Epilepsy
10	Prevalence	No		No				X	X			X		No	Yes	X		X					[10]		Epilepsy	NA		[39-40]	Yes
11	Prevalence	No		No				X	X			X		No	Yes	X		X					[11]		Epilepsy	NA		[39-40]	Yes
12	Prevalence	No		No				X	X			X		No	Yes	X		X					[12]		Epilepsy	NA		[39-40]	Yes
13	Prevalence	No		No				X	X			X		No	Yes	X		X					[13]		Epilepsy	NA		[39-40]	Yes
14	Prevalence	No		No				X	X			X		No	Yes	X		X					[14]		Epilepsy	NA		[39-40]	Yes
15	Prevalence	No		No				X	X			X		No	Yes	X		X					[15]		Epilepsy	NA		[39-40]	Yes

## Sheet: Model data
Reference	Model type		Epilepsy prevalence		Proportion of epilepsy due to NCC		Prevlanece of NCC epilepsy		Case fatility
	Deaths	Sequelae	Sorce	Ref	Sorce	Ref	Sorce	Ref	Sorce	Ref
1	Attributional	Attributional	Village nearby	[18]	National	[20]			Sub-national	[29]
			SSA metanalysis	[19]
			International	[20]
2	Attributional	Attributional	Sub-national	[21]	International	[24-25]			National	WHO
3	Attributional	Attributional	National metanalysis	Multiple. See [3] appendix	National metanalysis	Multiple. See [3] appendix			National	Ministry of Health
4	Transitional	Direct					Sub-national	[28-29]	Sub-national	[30]
5	Attributional	Attributional	National uniform	Multiple. See [5] appendix	National uniform	Multiple. See [5] appendix			Sub-national	[31]
6	Attributional	Attributional	Local	[16]	Local	[16]			National	WHO
7	Attributional	Attributional	Sub-national	[22]	International uniform	[32-34]			Sub-national	[22]
8	Direct	Attributional	National	[23]	National uniform	[26-27]
9	Attributional	Attributional	GBD	[10]	International	[24]
10	Direct	Attributional	International		International
11	Direct	Attributional	International		International
12	Direct	Attributional	International		International
13	Direct	Attributional	International		International
14	Direct	Attributional	International		International
15	Direct	Attributional	International		International

## Sheet: Sens, Uncert, Missing data
Reference	Uncertainty	Sensitivity Analaysis				Missing Data
	Stochastic methods (e.g. MC)	Present	Method	Most sensitive parameters	Additional comments	Imputed	Extrapolated	Comment
1	Yes	Yes	Scenarioes		Only P(epilepsy) varied	NA	see Model data sheet
2	Yes	Yes	Regression	DWs in people >5yo; P(epilepsy) in 15-44yo.		NA	see Model data sheet
3	Yes	Yes	Scenarioes		Only discounting and age-weighting varied	NA	see Model data sheet
4	Yes	Yes	Scenarioes	P(epilepsy); CFR; Seeking allopathic treatment		NA	see Model data sheet
5	Yes	Yes	Regression & scenario	P(epilepsy); P(NCC|epilepsy); CFR	Sensitivity analysis for model, scenarioes for TD and AW	NA	see Model data sheet
6	Yes	Yes	Regression	P(epilepsy); P(NCC|epilepsy); CFR		NA	see Model data sheet
7	Yes	Yes	Regression	P(epilepsy); CFR; DWs		NA	see Model data sheet
8	Yes	No				NA	see Model data sheet
9	Yes	No				NA	see Model data sheet	Data already imputed by GBD
10	Yes	No				Yes	see Model data sheet
11	Yes	No				Yes	see Model data sheet
12	Yes	No				Yes	see Model data sheet
13	Yes	No				Yes	see Model data sheet
14	Yes	No				Yes	see Model data sheet
15	Yes	No				Yes	see Model data sheet

## Sheet: Narrative data
Reference	Summary
	Lack of disease-specific data	Underestimated
1	X	X
2	X	X
3	X
4	X	X
5	X	X
6	X	X
7	X
8	X	X
9	X	X
10
11
12
13
14
15
